# Supplementary material for: Association Between the Dietary Inflammatory Index and Life’s Essential 8 in Older Adults Based on Gut Microbiota Profiles
Source: Nutrients. 2025 Sep 24;17(19):3050. doi: 10.3390/nu17193050 (PMC12525535; doi:10.3390/nu17193050)
Supplement: Supplementary file 1 [file nutrients-17-03050-s001.zip]

Archive with 1 entries (1 files):
- nutrients-3863037-supplementary.pdf
